# Supplementary material for: Modulation of NBAS-Related Functions in the Early Response to SARS-CoV-2 Infection
Source: Int J Mol Sci. 2023 Jan 30;24(3):2634. doi: 10.3390/ijms24032634 (PMC9916797; doi:10.3390/ijms24032634)
Supplement: Supplementary file 1 [file ijms-24-02634-s001.zip]

Archive with 1 entries (1 files):
- ijms-2134940-supplementary.pdf
